# Supplementary material for: A predictive model for understanding the role of emotion for the formation of presence in virtual reality
Source: PLoS One. 2023 Mar 16;18(3):e0280390. doi: 10.1371/journal.pone.0280390 (PMC10019638; doi:10.1371/journal.pone.0280390)
Supplement: S1 Data — (XLSX) [file pone.0280390.s001.xlsx]

## Sheet: Emotions and expectations
		PRE-PRIMING: Emotions right now			POST-PRIMING: Emotions right now			Feel Priming Score						PRE-PRIMINGEmotions expectations			POST-PRIMING: Emotions expectations			Expectation Priming Score						PRE-VR: Expectations			POST-VR: Emotions right now			Post VR score
Q12	Q43	Relax Q65_1	Happy Q65_2	Fear Q65_3	Relax Q62_1	Happy Q62_2	Fear Q62_3	Relax	Happy	Fear		Q12	Q43	Relax	Happy	Fear	Relax	Happy	Fear	Relax	Happy	Fear		Q12	Q43	Relax	Happy	Fear	Relax	Happy	Fear	Relax	Happy	Fear
101	1	7	5	0	6	5	4	-1	0	4		101	1	7	4	6	7	6	3	0	2	-3		101	1	7	6	3	4	4	3	-3	-2	0
102	2	4	6	5	7	4	3	3	-2	-2		108	1	7	9	3	9	9	0	2	0	-3		108	1	9	9	0	9	10	4	0	1	4
103	3	6	7	2	8	7	0	2	0	-2		119	1	7	5	1	3	5	6	-4	0	5		119	1	3	5	6	7	5	1	4	0	-5
104	4	8	9	0	8	10	0	0	1	0		122	1	10	10	10	10	10	0	0	0	-10		122	1	10	10	0	8	10	0	-2	0	0
105	5	7	8	0	7	8	2	0	0	2		129	1	9	7	0	9	6	0	0	-1	0		129	1	9	6	0	7	5	0	-2	-1	0
106	6	8	7	1	6	5	2	-2	-2	1		136	1	7	7	4	10	8	1	3	1	-3		136	1	10	8	1	9	6	1	-1	-2	0
107	7	5	9	1								147	1	6	8	3	3	5	7	-3	-3	4		147	1	3	5	7	6	10	4	3	5	-3
108	1	7	8	1	6	8	3	-1	0	2		150	1	8	7	1	8	8	1	0	1	0		150	1	8	8	1	9	7	7	1	-1	6
109	2	8	7	1	8	7	1	0	0	0		157	1	8	8	0	5	8	0	-3	0	0		157	1	5	8	0	4	9	0	-1	1	0
110	3	5	4	0	7	7	0	2	3	0		164	1	7	8	1	9	9	1	2	1	0		164	1	9	9	1	9	9	0	0	0	-1
111	4	6	7	2	7	7	1	1	0	-1		171	1	7	6	2	8	7	1	1	1	-1		171	1	8	7	1	0	1	9	-8	-6	8
112	5	8	8	2	6	5	5	-2	-3	3		178	1	8	10	0	10	10	0	2	0	0		178	1	10	10	0	8	9	1	-2	-1	1
113	6	7	3	1	4	3	2	-3	0	1		185	1	5	9	0	8	9	0	3	0	0		185	1	8	9	0	6	7	4	-2	-2	4
114	7	9	10	2								192	1	7	6	1	8	6	1	1	0	0		192	1	8	6	1	4	6	5	-4	0	4
115	5	5	7	3	6	7	3	1	0	0		193	1	7	8	0	9	9	0	2	1	0		193	1	9	9	0	7	9	2	-2	0	2
116	2	3	5	2	6	6	1	3	1	-1		199	1	7	9	2	9	9	2	2	0	0		199	1	9	9	2	9	10	1	0	1	-1
117	3	8	6	0	7	5	0	-1	-1	0		213	1	9	9	0	10	10	0	1	1	0		213	1	10	10	0	8	8	2	-2	-2	2
118	4	5	7	4	6	7	3	1	0	-1		227	1	4	7	4	4	7	4	0	0	0		227	1	4	7	4	6	8	0	2	1	-4
119	1	8	5	1	6	5	3	-2	0	2		102	2	2	5	4	7	5	5	5	0	1		102	2	7	5	5	6	6	3	-1	1	-2
120	6	8	8	0	4	4	2	-4	-4	2		109	2	8	8	0	9	8	0	1	0	0		109	2	9	8	0	7	8	2	-2	0	2
121	7	8	9	2								116	2	5	5	2	7	6	2	2	1	0		116	2	7	6	2	2	4	5	-5	-2	3
122	1	9	10	0	10	10	0	1	0	0		123	2	8	8	1	4	8	1	-4	0	0		123	2	4	8	1	2	7	1	-2	-1	0
123	2	7	6	1	7	7	1	0	1	0		130	2	1	5	6	3	5	5	2	0	-1		130	2	3	5	5	3	8	3	0	3	-2
124	3	7	8	1	8	8	2	1	0	1		137	2	9	7	0	8	7	2	-1	0	2		137	2	8	7	2	8	7	1	0	0	-1
125	4	6	7	2	8	9	0	2	2	-2		144	2	7	8	1	8	8	1	1	0	0		144	2	8	8	1	7	9	0	-1	1	-1
126	5	7	8	2	5	7	3	-2	-1	1		151	2	8	10	0	8	10	0	0	0	0		151	2	8	10	0	5	10	4	-3	0	4
127	6	9	8	6	6	7	9	-3	-1	3		158	2	5	6	2	8	7	0	3	1	-2		158	2	8	7	0	2	4	6	-6	-3	6
128	7	9	9	0								165	2	6	8	3	8	9	1	2	1	-2		165	2	8	9	1	8	9	1	0	0	0
129	1	8	5	0	8	5	0	0	0	0		172	2	6	7	2	9	5	2	3	-2	0		172	2	9	5	2	1	8	4	-8	3	2
130	2	9	6	3	7	6	2	-2	0	-1		179	2	7	9	3	7	9	3	0	0	0		179	2	7	9	3	5	9	5	-2	0	2
131	3	10	10	0	10	10	0	0	0	0		186	2	6	5	1	7	6	3	1	1	2		186	2	7	6	3	3	7	5	-4	1	2
132	4	8	8	0	7	7	0	-1	-1	0		200	2	5	8	5	5	8	3	0	0	-2		200	2	5	8	3	4	7	7	-1	-1	4
133	5	8	9	1	7	9	4	-1	0	3		207	2	6	5	3	6	5	1	0	0	-2		207	2	6	5	1	3	5	2	-3	0	1
134	6	7	8	5	7	8	4	0	0	-1		214	2	7	8	0	8	7	0	1	-1	0		214	2	8	7	0	8	8	0	0	1	0
135	7	7	7	1								228	2	8	7	2	7	6	2	-1	-1	0		228	2	7	6	2	4	5	3	-3	-1	1
136	1	10	6	2	9	7	2	-1	1	0		242	2	8	8	2	8	9	2	0	1	0		242	2	8	9	2	5	10	3	-3	1	1
137	2	8	5	2	5	7	2	-3	2	0		103	3	7	8	1	8	8	0	1	0	-1		103	3	8	8	0	4	9	3	-4	1	3
138	3	8	7	1	8	8	1	0	1	0		110	3	5	7	0	7	8	0	2	1	0		110	3	7	8	0	6	8	0	-1	0	0
139	4	7	7	1	8	8	0	1	1	-1		117	3	6	6	0	7	5	0	1	-1	0		117	3	7	5	0	3	5	8	-4	0	8
140	5	5	5	1	5	5	1	0	0	0		124	3	5	6	4	9	9	1	4	3	-3		124	3	9	9	1	7	8	2	-2	-1	1
141	6	7	5	0	6	6	0	-1	1	0		131	3	3	10	3	10	10	0	7	0	-3		131	3	10	10	0	10	9	0	0	-1	0
142	7	8	6	0								138	3	6	6	1	9	9	0	3	3	-1		138	3	9	9	0	3	4	4	-6	-5	4
143	5	8	8	0	4	4	7	-4	-4	7		152	3	7	8	4	9	8	2	2	0	-2		152	3	9	8	2	3	4	7	-6	-4	5
144	2	7	8	1	8	8	1	1	0	0		159	3	5	8	0	8	8	0	3	0	0		159	3	8	8	0	10	8	0	2	0	0
146	4	5	7	0	5	7	0	0	0	0		166	3	5	8	1	7	8	0	2	0	-1		166	3	7	8	0	4	8	1	-3	0	1
147	1	9	9	1	6	8	5	-3	-1	4		173	3	6	5	4	5	7	2	-1	2	-2		173	3	5	7	2	2	4	5	-3	-3	3
148	6	7	5	2	5	4	2	-2	-1	0		180	3	5	8	5	8	8	0	3	0	-5		180	3	8	8	0	3	6	4	-5	-2	4
149	7	7	7	0								187	3	8	8	0	10	9	0	2	1	0		187	3	10	9	0	8	8	1	-2	-1	1
150	1	6	7	1	8	8	1	2	1	0		194	3	9	10	0	10	10	0	1	0	0		194	3	10	10	0	8	10	0	-2	0	0
151	2	5	3	0	6	6	0	1	3	0		201	3	1	5	6	6	7	3	5	2	-3		201	3	6	7	3	4	8	6	-2	1	3
152	3	6	5	2	3	5	2	-3	0	0		215	3	7	8	1	6	7	1	-1	-1	0		215	3	6	7	1	4	5	2	-2	-2	1
153	4	7	5	0	7	7	0	0	2	0		229	3	8	7	4	9	8	4	1	1	0		229	3	9	8	4	8	8	2	-1	0	-2
154	5	5	5	0	5	5	0	0	0	0		243	3	8	10	0	9	9	1	1	-1	1		243	3	9	9	1	6	10	0	-3	1	-1
155	6	6	5	1	4	5	2	-2	0	1		257	3	4	9	0	8	10	0	4	1	0		257	3	8	10	0	9	9	2	1	-1	2
156	7	9	9	2								104	4	8	9	1	8	9	0	0	0	-1		104	4	8	9	0	8	8	1	0	-1	1
157	1	8	8	0	5	8	0	-3	0	0		111	4	5	8	2	6	8	1	1	0	-1		111	4	6	8	1	2	8	2	-4	0	1
158	2	7	6	1	8	7	0	1	1	-1		118	4	5	7	3	6	7	3	1	0	0		118	4	6	7	3	9	8	1	3	1	-2
159	3	7	7	1	8	8	1	1	1	0		125	4	7	8	4	8	9	0	1	1	-4		125	4	8	9	0	9	9	0	1	0	0
160	4	8	8	0	9	8	0	1	0	0		132	4	5	6	4	6	5	4	1	-1	0		132	4	6	5	4	7	8	2	1	3	-2
161	5	9	9	0	7	7	3	-2	-2	3		139	4	5	5	2	8	8	0	3	3	-2		139	4	8	8	0	8	10	1	0	2	1
162	6	8	8	0	3	5	0	-5	-3	0		146	4	5	7	0	5	7	0	0	0	0		146	4	5	7	0	4	8	0	-1	1	0
163	7	7	5	0								153	4	6	5	0	5	7	1	-1	2	1		153	4	5	7	1	6	7	1	1	0	0
164	1	8	8	1	7	8	2	-1	0	1		160	4	7	7	1	7	8	0	0	1	-1		160	4	7	8	0	6	9	1	-1	1	1
165	2	8	9	3	9	9	2	1	0	-1		167	4	8	8	0	8	8	0	0	0	0		167	4	8	8	0	8	8	0	0	0	0
166	3	4	7	0	5	7	0	1	0	0		174	4	5	7	2	4	6	3	-1	-1	1		174	4	4	6	3	4	5	6	0	-1	3
167	4	7	8	0	7	8	0	0	0	0		181	4	5	7	0	7	8	0	2	1	0		181	4	7	8	0	7	9	0	0	1	0
168	5	4	6	2	3	5	5	-1	-1	3		188	4	6	6	1	6	6	1	0	0	0		188	4	6	6	1	9	6	0	3	0	-1
169	6	10	10	0	9	9	1	-1	-1	1		195	4	7	8	2	7	9	3	0	1	1		195	4	7	9	3	7	10	3	0	1	0
170	7	4	8	5								202	4	5	7	5	6	7	5	1	0	0		202	4	6	7	5	6	10	6	0	3	1
171	1	8	6	0	8	7	1	0	1	1		216	4	9	10	0	7	7	0	-2	-3	0		216	4	7	7	0	10	9	0	3	2	0
172	2	9	5	2	9	5	1	0	0	-1		230	4	6	6	3	7	7	2	1	1	-1		230	4	7	7	2	5	7	2	-2	0	0
173	3	6	8	0	5	8	0	-1	0	0		244	4	7	6	0	7	6	1	0	0	1		244	4	7	6	1	8	8	2	1	2	1
174	4	7	8	2	6	7	3	-1	-1	1		105	5	6	8	0	6	7	5	0	-1	5		105	5	6	7	5	3	8	2	-3	1	-3
175	5	8	7	0	5	7	4	-3	0	4		112	5	6	7	3	4	5	7	-2	-2	4		112	5	4	5	7	4	5	6	0	0	-1
176	6	4	5	2	3	5	2	-1	0	0		115	5	3	8	5	8	7	2	5	-1	-3		115	5	8	7	2	3	6	5	-5	-1	3
177	7	8	7	0								126	5	7	8	1	4	6	5	-3	-2	4		126	5	4	6	5	9	8	1	5	2	-4
178	1	10	10	0	10	10	0	0	0	0		133	5	5	9	5	3	9	7	-2	0	2		133	5	3	9	7	3	6	5	0	-3	-2
179	2	9	9	2	10	9	1	1	0	-1		140	5	4	5	4	4	4	4	0	-1	0		140	5	4	4	4	3	5	5	-1	1	1
180	3	8	8	0	6	9	0	-2	1	0		143	5	8	8	0	2	3	7	-6	-5	7		143	5	2	3	7	5	7	4	3	4	-3
181	4	2	2	0	7	6	0	5	4	0		154	5	5	5	0	5	5	0	0	0	0		154	5	5	5	0	5	6	0	0	1	0
182	5	7	8	0	3	6	6	-4	-2	6		161	5	7	8	2	6	6	4	-1	-2	2		161	5	6	6	4	7	8	4	1	2	0
183	6	8	8	0	7	8	3	-1	0	3		168	5	2	8	5	1	1	8	-1	-7	3		168	5	1	1	8	1	5	8	0	4	0
185	1	6	8	1	6	8	0	0	0	-1		175	5	8	7	2	5	7	4	-3	0	2		175	5	5	7	4	6	7	0	1	0	-4
186	2	9	5	0	10	7	0	1	2	0		182	5	8	10	0	2	6	8	-6	-4	8		182	5	2	6	8	3	8	2	1	2	-6
187	3	7	5	1	9	8	0	2	3	-1		189	5	8	8	1	5	5	6	-3	-3	5		189	5	5	5	6	9	7	1	4	2	-5
188	4	7	5	0	8	5	0	1	0	0		203	5	10	8	0	10	8	0	0	0	0		203	5	10	8	0	9	10	1	-1	2	1
189	5	8	7	1	6	6	4	-2	-1	3		217	5	7	8	2	8	8	2	1	0	0		217	5	8	8	2	7	7	4	-1	-1	2
190	6	8	7	1	5	5	2	-3	-2	1		231	5	4	9	2	1	3	8	-3	-6	6		231	5	1	3	8	7	8	1	6	5	-7
191	7	9	9	1								245	5	6	9	0	7	9	0	1	0	0		245	5	7	9	0	5	10	4	-2	1	4
192	1	7	6	2	7	6	1	0	0	-1		259	5	4	7	1	2	5	6	-2	-2	5		259	5	2	5	6	3	5	6	1	0	0
193	1	8	8	0	10	10	0	2	2	0		106	6	5	7	5	5	5	2	0	-2	-3		106	6	5	5	2	4	4	4	-1	-1	2
194	3	9	10	0	9	10	0	0	0	0		113	6	7	3	1	7	4	5	0	1	4		113	6	7	4	5	3	5	6	-4	1	1
195	4	8	8	1	9	9	1	1	1	0		120	6	5	5	2	5	5	2	0	0	0		120	6	5	5	2	7	6	3	2	1	1
197	6	8	7	0	4	7	3	-4	0	3		127	6	8	8	7	7	7	8	-1	-1	1		127	6	7	7	8	3	10	9	-4	3	1
199	1	7	7	5	8	7	5	1	0	0		134	6	5	7	5	7	8	4	2	1	-1		134	6	7	8	4	8	8	0	1	0	-4
200	2	8	7	3	7	6	3	-1	-1	0		141	6	7	6	1	7	6	1	0	0	0		141	6	7	6	1	8	4	0	1	-2	-1
201	3	8	7	1	7	8	1	-1	1	0		148	6	6	8	4	6	6	3	0	-2	-1		148	6	6	6	3	7	6	3	1	0	0
202	4	8	9	3	9	8	3	1	-1	0		155	6	4	7	2	3	6	2	-1	-1	0		155	6	3	6	2	7	4	1	4	-2	-1
203	5	10	8	0	10	8	0	0	0	0		162	6	7	9	1	4	5	1	-3	-4	0		162	6	4	5	1	3	6	5	-1	1	4
204	6	8	9	0	5	8	0	-3	-1	0		169	6	8	8	2	8	7	4	0	-1	2		169	6	8	7	4	9	9	1	1	2	-3
205	7	4	3	8								176	6	5	5	1	4	5	2	-1	0	1		176	6	4	5	2	5	6	0	1	1	-2
207	2	4	4	5	7	6	2	3	2	-3		183	6	7	6	3	6	6	3	-1	0	0		183	6	6	6	3	3	7	1	-3	1	-2
211	6	8	7	0	4	6	4	-4	-1	4		190	6	5	8	1	7	7	1	2	-1	0		190	6	7	7	1	7	9	3	0	2	2
212	7	7	7	0								197	6	7	7	2	6	7	3	-1	0	1		197	6	6	7	3	4	6	3	-2	-1	0
213	1	9	9	0	9	9	0	0	0	0		204	6	8	10	1	7	10	2	-1	0	1		204	6	7	10	2	4	10	0	-3	0	-2
214	2	7	6	0	8	7	0	1	1	0		211	6	5	9	3	3	6	6	-2	-3	3		211	6	3	6	6	2	3	7	-1	-3	1
215	3	7	8	3	6	7	2	-1	-1	-1		218	6	5	5	0	8	5	0	3	0	0		218	6	8	5	0	8	5	0	0	0	0
216	4	7	7	0	5	8	0	-2	1	0		232	6	5	7	4	4	5	6	-1	-2	2		232	6	4	5	6	4	3	6	0	-2	0
217	5	8	8	2	8	8	2	0	0	0		107	7	4	6	4
218	6	8	5	0	8	5	0	0	0	0		114	7	8	10	1										First expectation score
219	7	8	9	1								121	7	9	9	2								107	7	4	6	4	2	6	6	-2	0	2
226	7	8	8	0								128	7	8	10	0								114	7	8	10	1	9	10	1	1	0	0
227	1	4	7	0	4	7	0	0	0	0		135	7	6	7	0								121	7	9	9	2	4	5	7	-5	-4	5
228	2	7	7	2	6	7	2	-1	0	0		142	7	7	6	1								128	7	8	10	0	6	10	7	-2	0	7
229	3	7	7	9	7	7	7	0	0	-2		149	7	8	8	1								135	7	6	7	0	8	8	0	2	1	0
230	4	5	6	2	7	6	2	2	0	0		156	7	7	8	4								142	7	7	6	1	6	7	0	-1	1	-1
231	5	5	7	2	2	6	7	-3	-1	5		163	7	7	6	0								149	7	8	8	1	7	8	1	-1	0	0
232	6	4	3	0	3	3	5	-1	0	5		170	7	7	10	1								156	7	7	8	4	6	6	4	-1	-2	0
233	7	5	8	0								177	7	6	7	0								163	7	7	6	0	6	5	0	-1	-1	0
240	7	8	10	0								191	7	10	9	1								170	7	7	10	1	4	9	1	-3	-1	0
242	2	7	7	2	8	7	2	1	0	0		205	7	5	7	2								177	7	6	7	0	5	6	2	-1	-1	2
243	3	8	9	2	8	8	2	0	-1	0		212	7	8	7	0								191	7	10	9	1	6	4	9	-4	-5	8
244	4	6	5	1	7	6	1	1	1	0		219	7	8	9	1								205	7	5	7	2	3	9	7	-2	2	5
245	5	7	7	2	5	7	3	-2	0	1		226	7	8	8	2								212	7	8	7	0	9	7	2	1	0	2
257	3	6	8	1	6	8	1	0	0	0		233	7	7	10	0								219	7	8	9	1	6	7	2	-2	-2	1
259	5	4	7	1	3	6	2	-1	-1	1		240	7	8	10	0								226	7	8	8	2	6	6	3	-2	-2	1
																								233	7	7	10	0	8	10	0	1	0	0
																								240	7	8	10	0	6	10	1	-2	0	1

## Sheet: Presence
Q12	Q43	Spatial Presence	Social Presence	Self Presence	Egan et al., 2016									UCL			UCL AVERAGE
101	1	7	5	5	7	5	5	3	7	2	2	3	4	5	5	3	4.33333
108	1	7	7	6	7	7	6	7	7	7	7	2	7	7	5	6	6
119	1	6	2	5	6	7	3	3	7	6	7	1	7	5	5	2	4
122	1	1	1	1	5	7	1	6	7	7	6	1	6	4	1	1	2
129	1	6	5	5	5	6	6	3	7	4	7	1	6	6	3	5	4.66667
136	1	5	3	5	6	7	5	7	7	7	7	2	7	6	5	3	4.66667
147	1	6	5	6	5	7	2	3	7	5	7	1	7	6	1	3	3.33333
150	1	7	7	6	7	7	7	6	7	7	7	3	7	7	7	7	7
157	1	7	7	5	6	7	6	2	6	6	6	5	6	6	6	6	6
164	1	7	7	7	7	7	7	1	7	7	7	1	3	7	7	7	7
171	1	7	7	6	7	4	6	2	7	4	7	1	4	6	7	2	5
193	1	7	7	7	7	7	6	7	7	7	7	1	7	7	6	7	6.66667
185	1	7	6	5	6	5	4	2	6	7	7	1	6	7	4	6	5.66667
192	1	6	5	6	6	6	5	2	7	7	5	6	6	5	6	6	5.66667
178	1	5	4	6	6	7	6	2	7	7	7	4	7	6	5	7	6
199	1	5	5	5	6	7	7	3	7	6	2	2	7	6	4	6	5.33333
213	1	5	4	3	6	5	3	2	5	5	6	5	4	5	3	4	4
227	1	6	4	5	5	7	5	4	5	6	7	1	6	6	5	4	5
102	2	6	5	5	5	7	3	3	5	5	5	4	5	5	3	3	3.66667
109	2	6	2	4	5	7	5	3	7	5	7	2	7	5	1	5	3.66667
116	2	6	5	5	6	7	5	2	7	6	3	2	6	6	4	3	4.33333
123	2	6	3	2	5	7	3	2	7	7	7	1	1	5	4	5	4.66667
130	2	6	6	5	6	6	6	2	6	7	7	2	6	6	5	5	5.33333
137	2	5	2	5	6	7	4	3	5	7	3	1	2	6	5	5	5.33333
144	2	7	7	6	7	7	6	2	7	7	7	1	6	7	6	5	6
151	2	7	7	7	7	7	6	1	7	7	6	1	1	7	3	7	5.66667
158	2	6	6	6	6	3	5	1	7	2	4	1	5	4	4	4	4
172	2	7	6	6	7	7	7	2	7	2	6	2	6	6	6	6	6
165	2	5	6	6	5	6	4	4	6	6	7	2	6	6	2	3	3.66667
179	2	6	5	3	5	7	4	3	6	7	7	2	7	7	1	1	3
186	2	7	6	7	7	7	3	1	7	7	6	1	7	7	5	7	6.33333
200	2	6	5	6	7	6	5	1	4	5	3	4	6	6	5	7	6
207	2	5	2	2	3	5	3	6	6	4	3	2	6	4	2	5	3.66667
214	2	7	5	3	7	7	3	1	6	7	7	1	7	6	5	5	5.33333
228	2	6	5	5	6	6	2	2	4	6	2	2	5	5	2	4	3.66667
242	2	5	5	6	6	7	6	2	5	7	5	4	5	6	6	5	5.66667
103	3	7	7	7	7	7	7	1	7	7	7	1	7	7	6	6	6.33333
110	3	7	4	6	7	6	6	1	6	5	7	1	6	5	5	5	5
117	3	6	6	5	5	5	5	4	7	7	7	4	7	6	5	6	5.66667
124	3	5	6	6	7	4	2	5	6	6	2	5	6	6	5	6	5.66667
131	3	6	3	5	5	7	3	5	7	7	7	1	7	5	4	2	3.66667
138	3	5	5	4	5	5	5	2	6	6	6	2	6	6	5	3	4.66667
152	3	6	5	4	6	6	1	3	7	7	6	1	6	6	5	1	4
257	3	6	5	6	6	7	6	2	7	7	7	1	7	7	3	5	5
159	3	7	6	7	6	7	5	2	7	4	6	1	6	6	6	4	5.33333
166	3	2	3	1	1	6	5	6	6	5	6	1	5	5	2	5	4
173	3	6	5	6	6	5	6	2	6	4	2	5	6	6	5	4	5
180	3	7	6	6	6	7	6	1	6	4	5	2	4	7	6	6	6.33333
187	3	7	6	7	7	7	5	1	7	7	7	1	5	6	5	5	5.33333
194	3	7	6	6	6	7	5	1	1	5	7	1	7	7	1	2	3.33333
201	3	7	5	5	6	7	3	3	7	4	4	1	7	6	4	6	5.33333
215	3	6	2	2	4	5	5	4	7	5	7	1	5	5	3	3	3.66667
229	3	5	5	6	6	6	4	3	7	6	3	1	5	6	2	2	3.33333
243	3	6	5	5	6	7	5	3	7	7	7	1	1	7	6	6	6.33333
104	4	7	5	6	7	7	5	7	7	7	7	1	7	7	6	6	6.33333
111	4	7	5	5	6	7	7	4	7	7	3	2	7	6	5	5	5.33333
118	4	5	5	6	6	7	5	2	5	3	7	1	4	6	2	2	3.33333
125	4	6	5	4	6	7	5	5	7	7	7	1	7	5	4	4	4.33333
132	4	6	3	5	6	7	2	2	7	3	6	2	3	6	1	5	4
139	4	6	5	6	7	7	5	2	7	7	5	1	7	7	6	6	6.33333
146	4	7	6	7	7	7	5	3	7	6	4	2	6	6	6	2	4.66667
153	4	6	5	6	6	6	6	2	7	4	3	1	5	6	5	5	5.33333
160	4	7	6	6	6	7	5	2	7	5	6	1	6	7	6	4	5.66667
167	4	6	6	2	4	7	6	2	6	7	7	1	4	4	1	1	2
174	4	5	3	5	5	6	3	3	6	5	3	2	5	5	6	5	5.33333
181	4	6	5	5	5	6	6	2	7	6	7	2	5	6	4	4	4.66667
188	4	6	5	5	6	7	6	4	7	7	7	1	7	6	5	6	5.66667
195	4	6	5	5	6	7	6	3	7	6	7	1	6	5	4	6	5
202	4	7	5	5	7	7	5	1	7	7	3	1	6	7	5	6	6
216	4	7	6	6	7	7	6	6	7	7	5	1	7	6	7	7	6.66667
230	4	5	3	5	5	7	5	3	7	6	6	2	6	5	5	3	4.33333
244	4	6	2	6	7	7	6	6	7	7	6	2	6	7	5	7	6.33333
105	5	7	7	7	7	7	7	2	6	7	3	1	7	7	5	7	6.33333
112	5	5	5	3	6	7	6	2	7	5	3	1	3	6	4	5	5
115	5	6	4	5	5	7	4	1	7	7	6	1	6	7	4	4	5
126	5	5	2	5	5	6	2	4	7	2	7	1	6	3	1	3	2.33333
133	5	6	3	5	6	7	5	2	7	7	3	1	7	7	1	3	3.66667
140	5	5	2	4	5	5	5	3	5	4	6	2	5	5	3	2	3.33333
143	5	7	3	6	7	7	5	1	7	7	3	1	1	4	5	7	5.33333
154	5	5	1	2	3	6	5	2	7	6	5	1	5	4	2	2	2.66667
161	5	6	6	6	5	6	5	5	6	5	6	2	2	5	5	4	4.66667
168	5	7	7	6	6	6	5	4	4	7	3	1	1	6	5	7	6
175	5	6	3	3	5	6	4	3	6	6	7	2	6	4	6	6	5.33333
182	5	2	1	1	5	7	2	6	7	7	7	1	6	5	1	2	2.66667
189	5	7	7	6	7	7	5	2	7	7	7	2	6	6	2	5	4.33333
203	5	6	2	3	5	7	7	3	7	7	7	4	7	5	5	5	5
217	5	2	2	2	2	5	4	3	5	4	5	3	6	5	5	5	5
231	5	6	5	6	6	7	2	2	7	7	3	1	7	7	5	6	6
245	5	5	3	4	5	7	6	5	7	7	7	1	7	6	2	2	3.33333
259	5	6	5	3	5	7	3	2	6	6	1	4	5	6	3	5	4.66667
106	6	7	5	7	7	4	7	5	6	5	6	2	5	6	6	6	6
113	6	2	2	1	1	5	5	5	7	6	7	1	4	2	2	1	1.66667
120	6	7	5	7	7	7	7	1	7	7	3	2	6	7	7	6	6.66667
211	6	7	5	7	7	5	3	2	7	7	7	1	6	7	7	7	7
127	6	7	6	6	7	7	6	2	6	7	2	2	6	6	5	7	6
134	6	6	6	6	6	7	5	2	6	7	7	1	4	6	5	6	5.66667
148	6	6	2	6	6	4	6	5	7	3	3	1	7	4	6	6	5.33333
155	6	4	3	4	4	5	3	4	6	5	7	2	3	5	3	4	4
141	6	7	5	6	6	7	5	1	7	7	6	1	5	7	5	5	5.66667
162	6	6	6	5	6	7	3	2	6	7	7	1	5	7	5	7	6.33333
169	6	5	6	5	5	7	5	2	6	6	7	2	6	6	4	5	5
176	6	6	3	3	4	7	3	2	6	6	2	1	5	5	5	3	4.33333
183	6	5	5	4	5	7	6	4	6	6	7	2	2	5	3	5	4.33333
190	6	6	4	6	7	7	6	2	6	7	2	4	7	6	2	2	3.33333
197	6	6	4	4	7	7	5	2	7	4	6	1	6	6	4	5	5
204	6	7	7	7	7	7	5	1	7	7	7	1	7	7	5	6	6
218	6	3	1	2	3	3	1	5	6	4	7	1	4	4	1	5	3.33333
232	6	3	3	2	3	5	5	3	5	4	5	2	5	6	2	2	3.33333
107	7	6	6	6	6	7	6	2	5	2	2	1	5	6	6	6	6
114	7	6	6	6	7	7	7	2	6	5	7	1	6	6	5	6	5.66667
121	7	6	6	5	7	4	6	1	7	4	2	2	5	4	6	3	4.33333
128	7	6	5	5	6	7	3	2	6	7	3	1	7	6	5	7	6
135	7	6	7	7	6	7	5	1	4	6	7	4	1	6	6	5	5.66667
142	7	6	5	3	5	7	6	2	7	6	3	1	6	6	5	4	5
149	7	6	5	5	7	6	3	2	6	6	7	2	4	6	4	5	5
156	7	6	7	6	6	7	7	1	7	7	7	2	6	6	6	5	5.66667
163	7	5	5	2	5	6	2	3	6	5	6	1	3	4	3	1	2.66667
170	7	6	3	5	6	7	5	2	6	7	5	2	5	7	4	3	4.66667
177	7	6	6	6	7	5	6	2	6	2	4	5	5	5	4	6	5
191	7	7	7	7	7	7	7	1	7	7	7	1	2	7	7	7	7
205	7	5	5	6	5	7	6	4	6	7	5	4	7	7	5	6	6
212	7	7	7	3	7	7	6	1	7	7	7	1	7	7	5	4	5.33333
219	7	5	3	3	5	6	6	3	7	6	5	2	6	6	6	5	5.66667
226	7	4	5	5	5	6	4	5	6	5	3	2	6	5	5	5	5
233	7	6	3	7	7	7	5	2	7	7	7	5	6	7	6	3	5.33333
240	7	6	5	6	6	7	4	2	6	6	7	1	5	7	5	5	5.66667

## Sheet: Personality
Q8	Q19	Q1_1	Q1_2	Q1_3	Q1_4	Q1_5	Q1_6	Q1_7	Q1_8	Q1_9	Q1_10	Q1_11	Q1_12	Q1_13	Q1_14	Q1_15	Q1_16	Q1_17	Q1_18	Q1_19	Q1_20	Q1_21	Q1_22	Q1_23	Q1_24	Q1_25	Q1_26	Q1_27	Q1_28	Q1_29	Q1_30	Q1_31	Q1_32	Q1_33	Q1_34	Q1_35	Q1_36	Q1_37	Q1_38	Q1_39	Q1_40	Q1_41	Q1_42	Q1_43	Q1_44		Extravesion	Agreeableness	Conscientiousness
101	1	5	3	4	1	4	1	3	4	2	4	3	1	4	4	4	5	2	5	4	4	1	4	4	3	4	3	2	5	4	4	2	3	4	2	4	4	3	3	2	4	4	4	5	2		16	7	2
108	1	4	2	2	3	1	4	5	5	2	5	3	2	4	4	3	5	5	5	5	5	4	5	4	3	4	2	2	2	4	4	5	5	5	4	5	3	3	4	4	4	4	5	5	2		4	16	-2
119	1	5	2	5	4	2	1	4	1	1	4	4	2	5	4	2	2	2	1	5	2	1	4	1	1	2	4	2	5	5	4	2	4	5	1	5	5	4	5	4	2	2	4	4	4		16	8	18
122	1	5	4	5	4	4	3	3	5	3	5	2	4	5	4	5	4	5	5	5	5	3	5	4	2	5	5	4	5	5	5	5	4	2	3	5	1	5	3	4	5	1	3	5	4		6	3	1
129	1	2	4	5	3	5	4	4	2	2	5	2	2	5	4	5	3	3	1	4	3	4	2	3	3	3	2	4	4	4	5	4	4	4	4	3	3	2	2	5	5	3	4	2	4		0	5	12
136	1	4	4	5	4	4	2	4	4	5	5	4	1	5	2	4	4	5	2	4	4	2	4	2	4	4	4	2	5	2	1	2	4	4	4	4	4	2	4	2	4	2	4	2	4		14	12	13
147	1	5	2	5	1	4	2	5	1	4	5	5	1	5	4	5	5	5	1	5	4	2	4	1	5	3	2	1	5	2	4	1	5	5	4	3	5	1	5	4	4	2	5	2	4		17	19	20
150	1	4	3	4	2	4	3	4	2	4	4	3	4	5	5	3	4	5	1	2	4	3	5	3	4	4	4	3	5	4	3	4	4	5	5	5	5	1	5	3	4	2	4	4	3		10	11	14
157	1	5	3	5	1	5	2	5	1	4	5	5	3	5	4	4	5	4	1	1	5	2	4	1	5	5	3	3	5	4	5	4	4	5	4	4	4	4	5	3	4	1	4	3	2		14	8	19
164	1	4	1	5	1	5	4	5	1	3	5	4	1	5	4	4	4	5	2	2	5	3	5	1	5	5	3	1	5	2	5	4	5	4	4	2	4	1	5	1	4	1	4	2	4		8	20	18
171	1	1	2	4	2	1	5	4	3	3	5	3	2	5	3	4	2	5	1	3	1	5	4	5	5	2	4	4	3	1	4	5	4	5	4	5	3	4	5	3	2	1	4	3	1		-2	9	10
193	1	3	3	4	1	3	3	4	2	5	4	4	2	5	4	3	3	3	2	1	4	3	4	3	4	4	4	4	4	3	4	4	5	4	5	3	3	2	4	5	3	3	4	3	2		7	9	11
185	1	4	2	4	1	5	4	4	3	4	5	4	1	4	4	5	5	5	2	4	5	1	4	2	4	4	4	1	5	1	5	4	4	4	5	4	4	1	4	2	5	4	4	4	4		12	16	10
192	1	4	2	5	5	5	4	4	4	2	5	3	1	3	4	4	4	4	3	4	5	4	4	3	1	5	2	4	4	3	4	4	4	5	3	3	4	3	2	4	5	1	2	5	5		5	8	4
178	1	5	3	5	1	5	3	5	4	5	5	5	5	5	4	5	5	2	1	3	5	2	1	3	5	5	5	4	5	4	5	4	5	5	5	4	5	4	5	3	5	1	5	4	5		16	2	13
199	1	4	3	4	1	3	4	3	2	4	5	3	1	5	2	2	3	3	1	4	3	4	5	3	4	3	4	2	4	3	4	4	5	5	4	4	3	2	4	4	3	3	5	3	1		5	13	13
213	1	5	4	5	2	3	2	3	3	2	3	4	2	5	3	2	4	3	1	2	2	2	4	2	3	2	4	2	4	3	3	2	4	5	4	3	4	3	4	3	2	4	3	4	1		15	6	13
227	1	2	3	4	4	3	4	4	3	2	3	2	3	4	4	3	2	3	2	4	3	4	4	3	3	3	4	3	4	4	3	4	4	3	3	3	2	1	4	4	3	2	3	2	2		0	8	9
102	2	4	2	3	4	5	2	4	4	3	4	4	1	3	4	4	4	5	5	4	5	3	4	3	3	4	4	2	3	4	5	3	4	4	4	3	4	2	4	4	5	2	4	5	4		12	14	0
109	2	3	2	4	1	3	3	4	2	5	5	3	1	4	2	4	3	5	1	1	4	4	5	3	5	4	2	1	4	1	2	4	5	5	4	3	4	2	4	3	5	4	5	3	2		4	18	12
116	2	4	3	5	1	4	2	3	3	4	5	4	1	5	2	3	4	4	1	2	5	2	4	2	4	4	4	2	5	3	4	3	4	5	4	2	5	1	5	2	4	4	5	4	1		14	13	15
123	2	4	2	4	1	3	4	5	3	2	5	4	1	4	4	4	5	5	3	4	4	3	3	2	4	4	2	1	5	2	4	4	5	5	5	5	3	1	2	1	4	4	4	5	2		7	17	7
130	2	1	2	4	4	4	4	5	2	5	2	1	1	5	1	4	1	4	1	2	5	4	4	1	4	4	1	5	4	2	5	4	4	4	5	4	2	1	4	1	4	5	4	4	5		-6	12	13
137	2	2	4	5	3	5	5	3	4	4	5	3	1	4	4	5	4	1	1	5	5	5	4	3	3	4	3	4	5	3	5	4	5	4	4	3	1	3	5	4	5	4	4	3	1		-1	5	12
144	2	5	2	4	2	4	2	4	3	4	5	4	2	5	3	3	4	3	2	4	3	2	4	2	4	2	4	2	4	3	2	2	3	4	4	2	4	2	5	3	4	4	4	3	2		15	10	12
151	2	2	1	4	2	2	3	5	3	5	5	3	3	5	3	5	3	5	5	4	3	4	4	3	1	4	3	2	4	1	5	3	5	5	4	2	3	1	4	3	5	4	5	5	5		4	17	6
158	2	5	1	3	4	2	2	4	4	2	4	5	1	4	4	1	4	5	2	3	4	3	4	4	2	1	3	2	4	4	4	4	4	4	2	4	4	2	4	4	4	2	4	4	3		12	15	5
172	2	2	2	5	2	4	4	4	4	4	5	5	4	5	4	5	4	3	2	4	4	4	5	3	2	4	4	4	4	3	5	4	4	5	5	2	2	4	4	2	4	4	4	3	4		5	6	11
165	2	2	4	3	3	5	2	3	4	4	4	4	2	4	3	4	4	4	5	4	5	2	4	4	5	4	2	3	3	2	5	3	4	3	4	1	5	2	2	4	4	4	4	5	3		10	8	-3
179	2	5	4	3	2	4	2	3	4	5	5	4	3	3	4	5	4	5	4	1	5	1	5	5	4	4	4	1	2	4	4	1	4	5	3	2	5	4	4	1	5	2	3	4	4		18	8	0
186	2	1	4	5	4	5	3	3	2	3	5	3	2	5	5	4	3	1	1	5	5	5	4	1	3	5	2	2	5	3	5	5	3	3	4	3	2	1	5	4	5	5	3	4	5		-2	5	15
200	2	5	2	4	4	5	2	4	5	2	4	4	1	4	4	5	4	4	5	4	5	1	2	4	2	2	2	4	3	4	5	2	4	4	1	2	5	4	4	4	2	1	4	5	4		15	7	0
207	2	4	5	4	2	5	3	3	4	5	5	4	3	4	4	5	4	3	3	2	4	4	4	4	5	4	3	4	3	4	5	3	2	4	5	4	5	3	3	2	4	4	4	3	4		10	1	4
214	2	2	1	4	1	5	2	5	1	5	5	5	1	5	2	3	4	5	1	4	5	5	5	1	5	2	2	1	5	4	5	2	5	5	5	1	4	1	4	2	2	2	3	1	2		8	19	19
228	2	3	4	5	1	5	5	4	5	5	5	5	1	5	5	5	5	2	1	1	5	5	5	1	5	5	5	4	5	3	4	4	4	5	5	5	3	3	5	1	5	4	4	4	1		7	7	14
242	2	2	3	2	4	3	4	2	4	2	4	4	2	4	4	4	4	2	2	5	2	4	4	5	2	3	4	4	4	5	2	4	4	2	2	4	2	2	3	5	2	2	4	4	2		4	5	0
103	3	4	2	2	2	5	2	5	4	4	5	3	2	4	4	5	5	2	5	4	5	2	2	2	2	4	4	1	3	4	5	4	5	4	4	1	5	2	4	4	4	1	4	4	4		13	11	2
110	3	2	3	3	3	2	3	4	4	2	5	5	3	4	4	4	3	4	2	4	5	3	4	4	4	4	4	4	4	3	3	4	4	3	2	4	2	3	2	4	4	3	5	5	3		6	8	1
117	3	3	3	4	3	4	4	3	3	1	5	3	2	4	4	4	4	3	3	4	4	3	3	4	4	2	2	4	5	5	5	4	5	4	3	4	3	3	4	5	5	2	3	2	4		4	5	9
124	3	5	2	4	1	5	1	4	5	2	5	5	3	5	5	4	5	5	5	5	5	2	4	5	3	4	5	2	5	4	5	2	5	4	2	4	5	4	4	4	5	5	4	5	4		20	11	2
131	3	2	2	5	4	4	5	5	2	4	5	4	1	5	2	4	4	5	2	4	4	4	5	2	2	4	2	2	5	2	5	4	5	5	4	4	4	1	4	4	4	1	4	2	5		3	18	16
138	3	4	2	4	1	4	4	5	2	4	4	2	1	5	2	4	2	4	4	1	4	2	4	4	5	4	2	2	2	1	4	4	4	2	4	2	2	2	2	2	4	1	4	2	2		2	14	3
152	3	5	3	4	1	4	3	5	4	4	5	4	2	5	4	5	5	5	3	4	5	2	5	4	3	4	4	4	3	5	4	2	4	4	5	1	5	4	4	2	5	4	5	5	4		16	11	4
257	3	5	4	4	1	2	2	4	2	4	5	5	5	5	4	2	5	2	1	4	3	2	1	1	4	2	3	4	4	4	5	2	4	5	5	1	4	2	5	1	5	2	4	2	1		16	0	17
159	3	2	4	5	2	3	4	4	1	2	5	4	1	5	5	4	3	4	1	5	3	5	5	2	3	3	1	4	5	5	5	5	4	5	2	3	2	3	5	5	3	2	2	2	3		-2	7	19
166	3	5	4	4	2	4	2	2	4	2	5	4	4	5	4	2	1	2	5	2	5	4	5	2	2	4	4	5	5	5	4	4	4	2	5	4	2	4	5	2	5	4	1	5	2		6	-3	5
173	3	3	2	4	2	4	4	4	3	4	4	3	1	5	4	4	3	2	2	4	5	4	4	2	2	4	3	2	4	4	5	4	4	4	3	5	3	1	4	4	4	1	4	3	3		3	12	11
180	3	2	3	4	3	4	4	4	2	3	5	4	2	4	4	4	4	5	2	3	5	3	4	2	4	4	4	2	4	2	5	2	5	5	5	3	4	1	4	2	5	1	5	4	5		9	15	11
187	3	5	4	5	4	4	3	4	2	4	5	2	1	5	4	4	3	5	1	3	3	2	5	3	2	4	1	3	2	5	4	4	5	4	2	4	3	4	5	3	4	2	4	5	3		5	11	10
194	3	3	1	5	1	5	3	5	5	4	5	3	1	5	1	5	4	5	5	1	5	5	5	1	4	4	1	1	5	1	5	3	5	3	4	1	3	1	4	1	5	1	4	5	5		3	20	6
201	3	5	1	4	3	2	2	4	3	2	5	5	1	5	4	4	5	5	4	4	4	1	5	3	4	4	5	3	5	2	5	1	5	5	4	5	5	2	4	1	3	1	4	5	5		21	16	8
215	3	2	5	5	2	4	4	4	1	3	5	3	1	5	5	4	3	4	1	5	5	4	5	2	2	4	2	3	5	3	5	4	5	5	5	2	3	1	5	2	5	2	5	2	3		1	13	19
229	3	4	4	5	3	4	4	5	2	2	5	4	1	5	5	4	4	5	1	5	4	2	4	1	1	3	1	2	5	4	5	4	5	5	2	5	2	1	4	5	4	2	5	2	5		5	16	18
243	3	5	1	4	2	2	4	4	3	1	5	5	3	4	5	5	5	4	1	5	5	3	5	4	1	2	4	4	4	5	5	5	4	5	3	4	2	3	1	5	5	1	4	5	5		9	10	5
104	4	3	2	3	2	4	4	5	4	2	5	4	1	4	4	5	5	5	4	5	5	4	5	5	4	4	5	2	2	1	4	4	5	4	2	3	5	1	2	5	5	4	5	5	2		10	19	-3
111	4	4	1	3	2	4	3	4	2	4	3	4	4	4	4	4	4	4	1	3	4	3	5	2	4	3	3	3	4	2	3	2	5	4	4	4	4	2	3	3	4	4	4	2	3		11	12	11
118	4	5	3	4	2	5	1	4	3	1	5	5	4	4	4	4	4	4	4	5	4	2	3	1	4	4	4	4	4	4	3	3	3	4	4	2	4	4	4	4	4	2	4	4	3		16	3	8
125	4	3	2	5	3	5	4	4	4	4	4	4	2	5	2	3	4	3	2	4	5	3	4	2	3	5	4	2	4	4	5	4	5	4	4	2	3	2	3	3	5	5	5	5	5		7	13	8
132	4	5	2	5	1	5	3	4	1	2	5	4	1	5	2	4	5	4	2	4	4	2	5	1	4	4	5	1	5	4	5	4	5	5	4	2	5	4	5	2	4	2	5	2	4		15	15	19
139	4	4	2	4	2	4	4	4	2	4	5	4	2	5	3	4	4	5	2	1	4	3	4	2	4	4	3	2	4	3	5	4	5	4	4	2	4	2	5	2	4	4	4	2	3		8	14	14
146	4	4	3	4	3	5	2	4	4	3	5	4	2	4	4	4	3	3	1	4	5	3	3	2	3	3	2	2	4	3	5	3	3	4	3	2	4	3	5	3	4	2	4	4	5		9	7	10
153	4	5	2	5	1	4	1	4	4	5	5	5	1	5	1	4	4	4	4	1	4	3	4	2	5	5	5	1	4	1	4	2	4	3	5	2	5	2	3	1	4	2	4	3	2		18	14	7
160	4	4	2	4	1	4	2	5	2	4	2	4	1	4	2	2	4	5	1	1	2	2	4	1	5	4	4	1	4	1	2	4	4	4	4	3	5	2	5	1	2	2	5	1	4		13	17	16
167	4	3	1	5	3	5	4	4	2	4	5	4	1	5	4	4	4	5	4	3	4	3	4	3	4	5	4	3	5	3	4	4	5	4	4	1	3	1	3	2	5	4	4	4	2		7	16	9
174	4	5	3	4	1	2	1	4	2	2	2	4	2	4	4	4	3	4	1	4	2	1	4	2	3	2	4	2	4	4	2	2	4	4	2	4	5	2	4	4	2	4	4	2	2		17	11	13
181	4	3	4	4	4	2	4	4	5	2	5	4	3	4	5	3	4	4	3	5	5	4	4	4	4	2	3	3	3	2	3	4	4	4	3	4	2	4	2	4	4	2	5	5	2		4	7	0
188	4	5	1	4	1	4	1	3	5	4	4	4	1	4	3	3	4	1	5	4	4	1	4	4	4	5	5	2	4	2	3	1	5	4	2	3	4	2	3	1	2	2	5	5	1		19	12	0
195	4	2	1	5	2	2	4	4	2	5	4	3	1	4	2	3	2	5	3	2	3	4	4	2	5	2	2	3	5	2	3	4	4	3	4	3	2	1	4	2	4	3	3	3	3		-1	14	11
202	4	4	4	4	2	3	2	3	2	4	3	5	2	3	4	2	3	4	1	5	4	3	2	2	3	2	4	4	4	4	5	2	3	5	4	4	4	4	5	5	2	4	4	3	4		13	2	13
216	4	3	4	4	1	3	5	5	2	3	4	5	3	5	4	5	3	5	1	5	4	4	2	3	2	4	2	3	4	4	5	5	5	4	4	5	2	2	4	2	5	4	4	4	3		1	9	11
230	4	3	2	4	2	4	4	4	4	1	5	2	2	4	4	4	3	4	4	5	4	4	4	4	3	4	2	3	4	2	4	4	4	2	2	2	2	2	2	5	5	2	5	4	4		0	12	0
244	4	1	4	4	4	2	5	4	4	2	5	2	1	5	4	5	4	4	5	2	4	5	2	4	3	2	2	4	2	2	5	4	5	2	4	3	2	2	2	2	4	2	4	5	2		-3	8	-3
105	5	4	4	5	1	5	4	4	2	5	5	5	1	5	3	5	5	4	2	2	5	3	5	2	5	5	5	1	5	2	5	3	5	5	5	2	5	2	5	2	5	3	5	1	3		14	15	18
112	5	3	2	4	2	3	4	5	3	5	5	3	1	4	3	4	4	5	3	4	4	3	4	4	4	4	4	2	4	2	4	4	4	4	5	4	3	2	4	3	4	3	4	4	3		6	15	6
115	5	5	3	4	1	3	4	3	3	4	4	4	2	5	4	4	3	2	1	2	3	1	5	1	5	3	3	1	5	4	5	1	3	5	5	4	5	3	5	1	3	2	4	1	4		14	8	18
126	5	4	1	4	2	4	5	5	3	5	5	3	2	4	4	4	3	5	4	4	4	3	5	1	4	5	1	3	4	2	4	5	4	4	4	3	4	1	4	3	4	2	4	2	3		2	16	10
133	5	5	4	3	2	4	3	4	5	4	3	3	4	4	5	3	4	5	4	5	4	2	5	5	1	3	5	4	3	5	4	4	4	4	4	3	4	5	4	5	5	4	5	5	1		12	6	-1
140	5	4	3	4	1	3	3	3	2	2	3	3	2	4	4	3	4	2	2	3	3	2	4	2	3	3	3	3	3	3	4	2	3	4	2	4	5	3	4	4	4	2	4	4	4		12	5	9
143	5	2	5	4	2	5	5	5	1	1	5	4	2	4	4	5	2	2	1	5	5	4	2	4	1	4	5	1	2	5	5	4	4	5	1	2	4	2	4	5	4	1	2	1	4		4	5	12
154	5	3	1	4	2	3	3	5	3	2	4	3	2	5	4	3	3	4	2	4	4	3	4	2	3	4	3	2	3	2	3	3	4	4	3	4	3	1	4	3	3	3	3	3	3		6	14	10
161	5	1	3	4	4	3	5	3	4	2	4	1	1	3	4	3	2	4	4	4	4	5	4	4	3	3	2	4	3	4	4	4	3	3	3	4	3	4	4	4	3	2	4	4	3		-5	6	1
168	5	4	5	4	4	4	3	4	5	3	5	4	4	4	4	3	4	1	5	4	5	3	5	4	2	4	4	3	1	3	4	4	2	4	4	3	3	4	4	3	5	4	4	2	1		9	0	1
175	5	4	4	5	4	3	4	4	2	2	5	3	2	4	5	3	4	4	3	5	5	4	4	2	2	2	1	4	4	4	5	4	4	4	3	4	2	4	4	5	4	1	4	3	4		2	6	11
182	5	5	2	4	1	5	2	4	5	5	5	5	3	4	4	5	5	4	5	2	5	1	4	2	4	5	5	2	5	3	5	1	3	4	5	1	4	4	5	1	5	2	3	4	1		20	7	6
189	5	4	4	5	5	2	4	4	2	1	4	1	4	5	5	5	2	1	1	5	4	5	4	4	1	4	2	3	4	5	5	4	4	4	1	4	2	1	4	5	5	2	4	4	5		-2	5	11
203	5	2	4	5	1	4	3	4	4	5	3	4	2	5	4	4	4	2	2	1	2	4	5	1	4	3	4	2	5	2	5	2	4	5	5	2	4	1	5	2	5	4	2	1	2		9	8	17
217	5	4	4	4	2	4	3	3	4	3	4	4	3	4	4	4	4	4	3	3	4	4	4	4	4	4	4	4	4	3	4	4	5	4	5	4	4	4	4	4	4	2	4	4	2		9	5	5
231	5	4	2	5	1	5	3	5	1	4	5	5	1	5	2	4	5	5	1	5	5	2	4	2	5	4	3	1	5	2	5	3	5	5	5	3	5	1	4	3	3	1	5	4	4		14	19	16
245	5	1	4	4	3	4	2	3	2	3	5	4	3	5	4	2	3	3	4	5	4	4	5	2	2	3	3	5	4	4	5	5	4	5	3	3	4	4	2	5	4	4	5	4	3		4	4	8
259	5	4	2	2	2	4	1	4	2	5	4	2	2	4	2	2	4	5	1	2	4	2	4	2	2	4	4	2	4	2	2	2	4	4	5	4	4	2	2	2	2	2	4	2	1		13	13	9
155	6	3	1	4	2	5	4	3	3	4	5	3	3	3	2	2	5	4	3	2	4	4	5	3	5	4	3	2	3	2	2	4	4	4	4	3	3	2	4	2	4	4	4	3	2		5	12	6
106	6	4	2	5	2	3	3	5	3	4	3	5	1	5	4	5	4	5	4	4	5	3	5	3	4	3	3	1	5	3	3	3	5	5	2	5	4	1	5	5	5	2	5	2	3		11	20	13
113	6	3	5	4	4	4	4	5	4	5	5	1	5	3	3	5	1	4	2	2	3	3	1	5	4	3	4	4	3	1	2	4	5	5	4	4	2	3	5	2	5	4	2	4	1		0	0	5
120	6	5	2	4	1	4	2	2	4	4	4	4	4	5	2	5	5	4	1	4	4	1	5	2	5	4	5	2	5	2	5	5	4	5	5	4	4	4	5	2	4	4	4	2	2		15	7	15
211	6	4	4	5	2	4	5	3	2	2	5	3	2	3	4	5	5	4	4	5	5	4	5	5	4	4	5	4	5	4	4	5	4	5	4	5	5	3	2	4	5	1	4	5	1		8	7	4
127	6	4	1	4	1	3	2	4	4	4	5	4	1	4	4	3	4	4	3	4	4	2	4	3	4	3	2	3	4	1	5	4	4	4	2	4	4	2	4	4	5	2	4	2	4		10	13	8
134	6	4	3	4	3	3	2	4	3	3	3	4	4	5	3	3	3	4	1	3	2	2	4	3	3	4	5	4	3	3	3	4	4	5	4	2	4	2	5	3	5	4	4	2	2		12	7	13
141	6	1	1	5	4	3	5	4	4	4	5	2	1	4	3	4	2	3	1	4	4	5	4	4	3	3	1	4	5	3	3	5	4	5	4	5	2	1	5	2	4	4	2	3	1		-7	10	12
148	6	2	2	2	2	4	3	3	4	3	5	4	1	4	4	3	4	5	5	3	4	3	3	2	4	5	2	4	2	1	4	4	4	4	4	1	3	2	4	4	5	2	4	4	3		5	10	1
162	6	5	1	5	1	4	4	5	1	5	5	4	1	5	2	4	4	4	1	1	4	4	5	2	5	4	2	1	5	2	4	3	5	5	5	4	4	1	5	2	4	4	5	4	1		8	20	17
169	6	4	3	5	2	5	2	4	2	4	5	4	1	4	2	5	4	5	1	2	5	2	4	3	3	5	3	3	4	4	4	2	3	5	4	3	2	1	4	1	5	4	3	4	2		11	11	12
176	6	4	4	5	4	4	3	3	4	1	5	3	2	5	4	3	4	5	4	5	3	4	5	3	1	4	1	2	4	5	5	5	4	5	3	4	4	2	4	5	4	2	2	5	3		4	9	7
183	6	5	2	5	2	5	2	4	2	4	4	4	1	4	2	4	4	4	4	2	4	2	4	2	4	4	4	1	4	2	5	1	4	4	4	2	5	2	4	2	4	2	4	2	5		17	14	11
190	6	3	3	3	5	4	2	3	4	2	5	2	1	4	3	4	4	5	2	4	5	3	4	3	3	4	4	5	3	3	5	2	4	3	3	2	3	2	1	2	4	4	3	4	4		9	8	1
197	6	1	3	4	1	4	4	3	3	5	5	3	1	3	2	4	3	4	3	1	2	5	4	3	5	4	2	4	4	4	5	4	4	5	5	3	2	2	3	1	4	2	4	3	3		-2	9	7
204	6	5	1	5	1	5	2	5	1	2	5	5	1	5	1	5	5	4	1	4	5	1	5	1	2	4	1	1	5	4	5	4	5	2	4	3	5	1	5	3	5	5	5	4	5		14	20	15
218	6	2	4	4	1	4	4	3	4	4	5	3	2	5	4	5	3	2	1	5	4	3	5	1	2	4	5	4	5	2	5	4	4	5	4	2	1	2	5	2	4	5	2	1	4		3	4	17
232	6	2	4	4	3	2	4	4	5	5	5	2	1	4	4	3	2	3	2	3	4	4	3	4	5	2	4	4	4	4	2	4	3	3	4	2	2	3	4	2	4	2	4	2	2		0	5	6
107	7	5	2	5	1	4	4	5	2	3	5	5	1	5	4	5	5	5	1	4	4	2	5	1	4	3	4	4	4	1	4	4	5	5	5	1	5	2	5	1	4	4	5	1	5		14	16	19
114	7	5	3	5	1	5	2	5	2	4	5	5	2	5	3	5	5	5	3	3	5	1	4	2	5	5	5	1	5	1	5	1	5	5	3	3	5	2	4	1	5	5	5	2	5		21	16	15
121	7	3	2	4	4	2	4	4	4	4	4	3	2	4	4	4	4	5	4	3	4	4	4	3	3	4	2	3	5	4	5	4	5	3	4	2	3	2	3	4	4	4	4	4	3		3	13	4
128	7	4	4	5	1	5	3	5	4	5	5	4	4	5	3	5	4	5	4	4	5	5	5	4	4	5	4	4	4	3	5	3	5	5	4	3	3	2	4	2	5	5	1	3	5		8	7	8
135	7	4	1	4	1	2	4	5	1	3	5	4	1	5	1	3	4	5	4	4	2	4	5	1	4	1	1	1	4	1	5	4	5	1	3	4	4	1	4	3	5	3	5	4	3		5	21	8
142	7	2	4	3	4	5	5	4	4	5	5	1	1	5	4	5	2	3	4	4	4	4	2	5	4	4	2	4	3	5	5	5	4	4	5	1	1	2	1	4	4	1	4	4	4		-6	6	-1
149	7	4	3	4	1	2	4	4	3	4	2	2	1	5	2	3	4	4	1	3	2	5	4	2	2	2	1	2	4	2	4	5	5	4	4	5	4	1	4	4	3	5	5	2	1		1	15	13
156	7	5	3	5	3	4	3	4	4	3	5	5	2	5	2	4	5	4	3	4	5	1	5	4	3	5	4	2	5	3	4	2	5	4	3	2	5	3	5	3	3	5	5	3	4		18	13	10
163	7	3	2	4	5	2	4	4	1	2	4	2	3	5	4	4	2	5	2	4	4	4	3	3	2	2	1	4	4	4	4	5	4	2	1	3	2	2	4	4	2	2	2	4	4		-3	7	9
170	7	4	4	4	5	3	2	4	2	5	5	2	1	4	2	3	3	4	3	4	4	2	4	4	5	3	3	1	4	2	4	2	4	4	4	3	4	2	3	1	4	2	4	3	4		10	12	7
177	7	5	1	4	1	4	2	4	2	5	5	5	1	4	1	4	5	5	2	1	3	2	5	2	5	3	4	1	4	1	4	1	5	4	5	2	5	1	5	1	5	2	5	2	3		19	20	13
191	7	4	2	2	4	4	5	5	5	1	5	5	2	2	5	4	2	5	5	5	5	5	5	5	2	4	2	4	4	4	4	4	4	2	2	2	2	4	2	4	4	2	2	5	2		1	9	-8
205	7	4	5	2	5	3	3	2	5	1	4	1	3	3	3	4	1	1	5	5	4	3	4	5	1	3	1	4	1	5	3	3	3	1	1	5	4	5	1	5	2	1	3	5	3		2	-4	-12
212	7	4	1	4	1	3	1	4	3	5	4	3	1	4	1	3	4	5	4	1	4	1	5	5	1	4	5	2	3	1	4	2	5	5	5	2	1	2	4	1	4	3	4	2	2		13	17	6
219	7	4	2	5	2	4	4	4	2	4	5	4	1	4	4	4	4	5	2	4	5	4	5	2	5	4	3	2	4	4	5	2	4	5	4	5	4	1	4	4	4	2	4	2	4		9	16	14
226	7	4	3	4	2	5	3	4	4	5	5	4	3	4	2	4	5	4	4	3	5	3	4	3	4	5	4	3	3	3	4	4	4	4	4	3	4	4	3	2	4	4	4	5	3		11	7	2
233	7	1	2	4	4	3	5	4	4	2	4	3	1	4	4	3	2	4	2	5	3	5	5	3	4	2	2	2	4	2	3	5	4	4	4	3	1	2	4	5	3	3	4	4	4		-6	14	7
240	7	5	2	4	2	4	1	4	4	5	5	5	4	4	2	4	5	4	2	1	4	1	5	2	4	4	5	1	4	2	4	1	4	4	5	4	5	1	4	1	5	4	5	5	3		22	14	7
[truncated: 2 more columns]
